# Supplementary material for: The RNA helicase DDX39 contributes to the nuclear export of spliceosomal U snRNA by loading of PHAX onto RNA
Source: Nucleic Acids Res. 2024 Jul 16;52(17):10668–82. doi: 10.1093/nar/gkae622 (PMC11417407; doi:10.1093/nar/gkae622)
Supplement: gkae622_Supplemental_Files [file gkae622_supplemental_files.zip]

Archive with 3 entries (3 files):
- SupFiguresR2.pdf
- Supplementary Table S1.xlsx
- Supplementary Table S2.xlsx
