# Supplementary material for: The RNA helicase DDX39 contributes to the nuclear export of spliceosomal U snRNA by loading of PHAX onto RNA
Source: Nucleic Acids Res. 2024 Jul 16;52(17):10668–82. doi: 10.1093/nar/gkae622 (PMC11417407; doi:10.1093/nar/gkae622)
Supplement: gkae622_Supplemental_Files [file gkae622_supplemental_files.zip › Supplementary Table S1.xlsx]

## Sheet: Sheet1
Supplementary Table S1: Antibodies used in this study
Antigen	Type	Company
FLAG	Mouse	Merck: F1804
T7	Mouse	Merck: 69522
PHAX	Rabbit	Reference 1
UAP56	Rabbit	this study
DBP5	Goat	Abcam: ab63946
CBP80	Mouse	Reference 2
CBP20	Rabbit	this study
GEMIN3	Mouse	Abcam: 12H12
GEMIN2	Mouse	Abcam: 2E17
ALYREF	Mouse	Merck: A9979
ALYREF	Rabbit	this study
Y14	Mouse	Merck: 05-1511
References
1.Masuyama K, Taniguchi I, Kataoka N, Ohno M. 2004. RNA length defines RNA export pathway. Genes Dev 18: 2074–2085.
2.Wang DO, Ninomiya K, Mori C, Koyama A, Haan M, Kitabatake M, Hagiwara M, Chida K, Takahashi S-I, Ohno M, et al. 2017. Transport Granules Bound with Nuclear Cap Binding Protein and Exon Junction Complex Are Associated with Microtubules and Spatially Separated from eIF4E Granules and P Bodies in Human Neuronal Processes. Front Mol Biosci 4: 93.
