# Supplementary material for: The RNA helicase DDX39 contributes to the nuclear export of spliceosomal U snRNA by loading of PHAX onto RNA
Source: Nucleic Acids Res. 2024 Jul 16;52(17):10668–82. doi: 10.1093/nar/gkae622 (PMC11417407; doi:10.1093/nar/gkae622)
Supplement: gkae622_Supplemental_Files [file gkae622_supplemental_files.zip › Supplementary Table S2.xlsx]

## Sheet: Protein
Supplementary Table S2: Mass spectrometry results in Figure 4
Sample Name		Protein	gene	MW	Score	Peptide	Coverage	Accession		Note*
a	1	Serrate RNA effector molecule homolog	SRRT ARS2	100666	332	23	22	Q9BXP5		NP_056992.4
b	1	ATP-dependent RNA helicase DDX1	DDX1	82432	363	23	38	Q92499		NP_004930.1
	2	Nuclear cap-binding protein subunit 1	NCBP1 CBP80	91839	243	23	19	Q09161		NP_002477.1
	3	THO complex subunit 1	THOC1 HPR1	75666	86	4	7	Q96FV9		XP_011524076.1
c	1	Phosphorylated adapter RNA export protein	PHAX RNUXA	44403	229	18	26	Q9H814		NP_115553.2
	2	Spliceosome RNA helicase DDX39B	DDX39B BAT1	48991	218	22	32	Q13838		NP_004631.1
	3	tRNA-splicing ligase RtcB homolog	RTCB C22orf28	55210	164	8	18	Q9Y3I0		NP_055121.1
	4	Tubulin beta chain	TUBB TUBB5	49671	73	6	15	P07437		NP_001280141.1
d	1	Elongation factor 1-alpha 1	EEF1A1 EEF1A	50141	177	9	13	P68104		CAA34756.1
	2	Phosphorylated adapter RNA export protein	PHAX RNUXA	44403	106	6	21	Q9H814		NP_115553.2
	3	DnaJ homolog subfamily A member 1	DNAJA1 DNAJ2	44868	47	2	6	P31689		NP_001530.1
e	1	Phosphorylated adapter RNA export protein	PHAX RNUXA	44403	265	19	30	Q9H814		NP_115553.2
f	1	SAP domain-containing ribonucleoprotein	SARNP HCC1	23671	254	16	40	P82979		NP_149073.1
	2	THO complex subunit 4	ALYREF	27558	112	6	37	E9PB61		NP_005773.3
	3	Phosphorylated adapter RNA export protein	PHAX RNUXA	44403	77	3	8	Q9H814		NP_115553.2
g	1	Phosphorylated adapter RNA export protein	PHAX RNUXA	44403	231	10	28	Q9H814		NP_115553.2
	2	Ashwin	C2orf49	25858	56	3	18	Q9BVC5		NP_076998.1
Note* : Accession in Mascot Search Results

## Sheet: Peptide
a-	1	Serrate RNA effector molecule homolog
		Mass: 100666 Score: 332 Matches: 23(11) Sequences: 19(10)
		Query	Observed	Mr(expt)	Mr(calc)	Delta	Miss	Score	Expect	Rank	Unique	Peptide
		193	438.72	875.425	875.479	-0.0534	0	53	0.0037	1	U	K.MLDAAVIK.M	+Oxidation(M)	+
		207	442.729	883.444	883.487	-0.0437	0	20	6.8	1	U	R.NIAPNISR.A
		215	449.767	897.519	897.565	-0.0453	0	32	0.43	1	U	K.LTPLLSVR.E
		229	467.227	932.44	932.5	-0.0605	0	-15	21	1	U	R.AEIISLCK.R	+Carbamidomethyl(C)	+
		230	467.234	932.454	932.5	-0.0459	0	44	0.032	1	U	R.AEIISLCK.R	+Carbamidomethyl(C)	+
		282	563.257	1124.5	1124.58	-0.0828	0	-40	0.069	1	U	R.VALSEPQPER.R
		283	563.262	1124.51	1124.58	-0.073	0	45	0.02	1	U	R.VALSEPQPER.R
		290	580.743	1159.47	1159.53	-0.0571	0	19	9.5	2	U	R.ECELSPGVNR.D	+Carbamidomethyl(C)	Carbamidomethyl
		309	612.28	1222.55	1222.62	-0.0743	0	52	0.0039	1	U	K.FVTSNTQELGK.D
		310	612.292	1222.57	1222.62	-0.05	0	-1	540	1	U	K.FVTSNTQELGK.D
		336	634.736	1267.46	1267.52	-0.0664	0	14	18	1	U	R.DLDAPDDVDFF.-
		341	427.901	1280.68	1280.68	-0.0038	1	24	2.2	1	U	R.VALSEPQPERR.F
		361	442.543	1324.61	1324.68	-0.0699	0	13	31	1	U	R.ISHGEVLEWQK.T
		369	673.298	1344.58	1344.66	-0.0791	0	48	0.011	1	U	K.EICWNLQNIR.L	+Carbamidomethyl(C)	+
		377	477.214	1428.62	1428.71	-0.093	1	32	0.32	1	U	R.LRECELSPGVNR.D	+Carbamidomethyl(C)	+
		382	489.554	1465.64	1465.74	-0.1008	1	40	0.049	1	U	K.FVTSNTQELGKDK.W
		386	758.333	1514.65	1514.74	-0.0885	0	56	0.0013	1	U	K.EVAFFNNFLTDAK.R
		418	868.437	1734.86	1734.96	-0.0998	0	-66	0.00015	1		R.LGSIAEIDLGVPPPVMK.T
		419	876.431	1750.85	1750.95	-0.1067	0	70	5.7e-05	1		R.LGSIAEIDLGVPPPVMK.T	+Oxidation(M)	Oxidation
		458	689.311	2064.91	2065.02	-0.1117	1	72	2.4e-05	1	U	K.EFLLSLDDSVDETEAVKR.Y
		462	709.622	2125.84	2126	-0.1585	0	49	0.0036	1	U	R.ILEQEEEEEQAGKPGEPSK.K
		471	564.507	2254	2254.1	-0.0971	1	21	2.9	1	U	R.ILEQEEEEEQAGKPGEPSKK.E
		485	891.425	2671.25	2671.42	-0.1697	0	28	0.53	1	U	R.TQLWASEPGTPPLPTSLPSQNPILK.N
b-	1	ATP-dependent RNA helicase DDX1
		Mass: 82432 Score: 363 Matches: 23(11) Sequences: 21(11) emPAI: 0.61
		Query	Observed	Mr(expt)	Mr(calc)	Delta	Miss	Score	Expect	Rank	Unique	Peptide
		124	418.711	835.408	835.444	-0.0362	0	37	0.31	1	U	K.DGFVALSK.A
		168	431.719	861.424	861.46	-0.0356	0	15	23	1	U	K.APDGYIVK.S
		195	442.737	883.46	883.513	-0.053	0	34	0.25	1	U	K.ALIVEPSR.E
		225	474.226	946.438	946.497	-0.0595	0	49	0.011	1	U	R.LDDLVSTGK.L
		226	474.232	946.449	946.497	-0.0485	0	-4	330	2	U	R.LDDLVSTGK.L
		241	503.232	1004.45	1004.48	-0.0327	0	48	0.01	1	U	K.VPVDEFDGK.V
		273	556.316	1110.62	1110.68	-0.0585	0	49	0.0093	1	U	R.ELLIIGGVAAR.D
		279	583.274	1164.53	1164.6	-0.0616	0	57	0.0014	1	U	R.FLICTDVAAR.G	+Carbamidomethyl(C)	+
		280	585.26	1168.51	1168.54	-0.0316	0	18	12	1	U	K.MDQAIIFCR.T	+Carbamidomethyl(C);Oxidation(M)	+
		311	624.817	1247.62	1247.68	-0.0601	0	40	0.068	1	U	R.MGLAISLVATEK.E	+Oxidation(M)	+
		320	630.813	1259.61	1259.67	-0.0582	0	21	5.7	1	U	K.NQALFPACVLK.N	+Carbamidomethyl(C)	+
		324	636.811	1271.61	1271.67	-0.0656	0	75	1.8e-05	1	U	R.ELAEQTLNNIK.Q
		378	468.225	1401.65	1401.71	-0.0591	0	12	40	1	U	K.IMHFPTWVDLK.G	+Oxidation(M)	+
		423	843.32	1684.63	1684.73	-0.104	0	33	0.14	1	U	R.GSAFAIGSDGLCCQSR.E	+2Carbamidomethyl(C)	+
		453	635.326	1902.95	1903.04	-0.0866	0	69	5.6e-05	1	U	K.GHVDILAPTVQELAALEK.E
		463	656.647	1966.92	1967.03	-0.1119	0	54	0.0019	1	U	R.DQLSVLENGVDIVVGTPGR.L
		467	668.286	2001.84	2001.92	-0.085	0	41	0.029	1	U	K.DNTRPGANSPEMWSEAIK.I
		468	673.616	2017.83	2017.92	-0.0905	0	-18	4.9	1	U	K.DNTRPGANSPEMWSEAIK.I	+Oxidation(M)	+
		469	506.988	2023.92	2024.03	-0.1115	0	17	9.7	1	U	K.GEDSVPDTVHHVVVPVNPK.T
		473	693.677	2078.01	2078.1	-0.095	0	21	3.7	1	U	R.GIDIHGVPYVINVTLPDEK.Q
		476	712.004	2132.99	2133.1	-0.1097	0	41	0.039	1	U	K.EAQTSFLHLGYLPNQLFR.T
		492	791.361	2371.06	2371.17	-0.107	0	66	8.2e-05	1	U	R.FLVLDEADGLLSQGYSDFINR.M
		497	855.42	2563.24	2563.35	-0.1136	1	39	0.044	1	U	K.TGAFSIPVIQIVYETLKDQQEGK.K
b-	2	Nuclear cap-binding protein subunit 1
		Mass: 91839 Score: 243 Matches: 13(5) Sequences: 13(5) emPAI: 0.21
		Query	Observed	Mr(expt)	Mr(calc)	Delta	Miss	Score	Expect	Rank	Unique	Peptide
		285	593.284	1184.55	1184.61	-0.0544	0	67	0.00017	1	U	R.IFANTESYLK.R
		286	594.269	1186.52	1186.58	-0.0592	0	38	0.098	1	U	K.DGVLEEQIER.L
		313	625.802	1249.59	1249.66	-0.0669	0	63	0.00031	1	U	K.ATNDEIFSILK.D
		349	647.788	1293.56	1293.64	-0.0773	0	46	0.018	1	U	K.TCAAQLVSYPGK.N	+Carbamidomethyl(C)	+
		358	439.215	1314.62	1314.68	-0.0551	1	17	13	1	U	R.KDGVLEEQIER.L
		367	671.266	1340.52	1340.57	-0.0531	0	33	0.23	1	U	R.LDTMNTTCVDR.F	+Carbamidomethyl(C);Oxidation(M)	+
		375	463.242	1386.7	1386.77	-0.0643	0	27	1.1	1	U	R.FIMILTEHLVR.C	+Oxidation(M)	+
		380	474.895	1421.66	1421.73	-0.0707	1	29	0.66	1	U	R.KTCAAQLVSYPGK.N	+Carbamidomethyl(C)	+
		381	713.317	1424.62	1424.7	-0.086	0	67	0.00012	1	U	K.ANNYNEAVYLVR.F
		390	505.584	1513.73	1513.8	-0.0664	0	24	2.2	1	U	R.FVIEENLHCIIK.S	+Carbamidomethyl(C)	+
		462	654.589	1960.74	1960.87	-0.1239	0	49	0.0026	1	U	K.TSDANETEDHLESLICK.V	+Carbamidomethyl(C)	+
		493	799.97	2396.89	2396.99	-0.1011	0	28	0.12	1	U	R.MFDYTDDPEGPVMPGSHSVER.F	+2Oxidation(M)	+
		494	830.722	2489.15	2489.27	-0.1241	0	36	0.091	1	U	R.ILDIVPPTFSALCPANPTCIYK.Y	+2Carbamidomethyl(C)	+
b-	3	THO complex subunit 1
		Mass: 75666 Score: 86 Matches: 4(2) Sequences: 4(2) emPAI: 0.18
		Query	Observed	Mr(expt)	Mr(calc)	Delta	Miss	Score	Expect	Rank	Unique	Peptide
		236	489.222	976.43	976.487	-0.0568	0	14	29	3		R.TAPEDFLGK.G
		271	547.272	1092.53	1092.59	-0.0598	0	37	0.12	1		K.ILAPYLEMK.D	+Oxidation(M)	Oxidation
		287	596.278	1190.54	1190.6	-0.0551	0	49	0.0074	1		K.ILMGNEELTR.L	+Oxidation(M)	Oxidation
		420	558.938	1673.79	1673.86	-0.0707	0	59	0.00073	1		R.DKPVTGEQIEVFANK.L
c-	1	Phosphorylated adapter RNA export protein
		Mass: 44403 Score: 229 Matches: 18(5) Sequences: 10(5)
		Query	Observed	Mr(expt)	Mr(calc)	Delta	Miss	Score	Expect	Rank	Unique	Peptide
		263	468.712	935.41	935.471	-0.0609	0	-31	0.55	1	U	K.VADEISFR.L
		264	468.714	935.413	935.471	-0.0587	0	-31	0.49	1	U	K.VADEISFR.L
		265	468.717	935.419	935.471	-0.0522	0	52	0.0036	1	U	K.VADEISFR.L
		266	468.717	935.42	935.471	-0.0516	0	-11	50	1	U	K.VADEISFR.L
		267	468.724	935.433	935.471	-0.0382	0	-23	2.9	1	U	K.VADEISFR.L
		268	468.73	935.446	935.471	-0.0253	0	-20	6.7	1	U	K.VADEISFR.L
		269	468.73	935.446	935.471	-0.025	0	-19	8.4	1	U	K.VADEISFR.L
		341	579.812	1157.61	1157.68	-0.0715	0	77	1.6e-05	1	U	R.TPGGVFLNLLK.N
		343	585.259	1168.5	1168.58	-0.0739	0	36	0.18	1	U	K.DIFYIENQK.E
		373	623.265	1244.52	1244.62	-0.1094	0	-1	550	6	U	K.NTPSISEEQIK.D
		374	623.268	1244.52	1244.62	-0.1042	0	38	0.12	1	U	K.NTPSISEEQIK.D
		375	623.274	1244.53	1244.62	-0.0909	0	-30	0.71	1	U	K.NTPSISEEQIK.D
		419	656.758	1311.5	1311.58	-0.0808	0	44	0.018	1	U	R.YEITAEDSQEK.V
		424	665.298	1328.58	1328.66	-0.0808	0	54	0.0025	1	U	R.QSETYNYLLAK.K
		449	713.759	1425.5	1425.6	-0.0966	0	63	0.00014	1	U	K.SLNFQEDDDTSR.E
		462	509.215	1524.62	1524.71	-0.0824	1	28	0.99	1	U	K.GRYEITAEDSQEK.V
		486	555.89	1664.65	1664.74	-0.0857	1	35	0.13	1	U	K.DLDKELDEYMHGGK.K	+Oxidation(M)	+
		501	598.596	1792.77	1792.83	-0.0664	0	33	0.24	1	U	R.AFQNTATACAPVSHYR.A	+Carbamidomethyl(C)	+
c-	2	Spliceosome RNA helicase DDX39B
		Mass: 48991 Score: 218 Matches: 22(8) Sequences: 14(7) emPAI: 0.79
		Query	Observed	Mr(expt)	Mr(calc)	Delta	Miss	Score	Expect	Rank	Unique	Peptide
		249	453.715	905.416	905.461	-0.0445	0	33	0.36	2		R.DVQEIFR.M
		262	468.276	934.537	934.512	0.0245	0	16	21	1		R.ELAFQISK.E
		285	486.746	971.477	971.504	-0.0263	0	46	0.019	1		K.ILNDVQDR.F
		302	518.214	1034.41	1034.49	-0.0757	0	47	0.014	1		K.MLEQLDMR.R
		319	526.201	1050.39	1050.48	-0.0967	0	-38	0.12	1		K.MLEQLDMR.R	+Oxidation(M)	Oxidation
		320	526.217	1050.42	1050.48	-0.0646	0	-7	180	2		K.MLEQLDMR.R	+Oxidation(M)	(M)
		323	534.228	1066.44	1066.48	-0.0371	0	-35	0.32	1		K.MLEQLDMR.R	+Oxidation(M)	2
		332	552.236	1102.46	1102.65	-0.1926	0	-5	330	2		R.ILVATNLFGR.G
		333	552.289	1102.56	1102.65	-0.087	0	-18	15	1		R.ILVATNLFGR.G
		334	552.298	1102.58	1102.65	-0.0683	0	-18	16	1		R.ILVATNLFGR.G
		336	552.311	1102.61	1102.65	-0.0429	0	73	4.4e-05	1		R.ILVATNLFGR.G
		340	569.317	1136.62	1136.66	-0.0389	0	43	0.04	1	U	K.VAVFFGGLSIK.K
		371	622.358	1242.7	1242.73	-0.0329	0	24	2.4	1		R.DFLLKPELLR.A
		379	629.788	1257.56	1257.61	-0.0489	0	60	0.00065	1	U	K.QVMMFSATLSK.E	+Oxidation(M)	+
		392	637.782	1273.55	1273.6	-0.0554	0	-46	0.017	1	U	K.QVMMFSATLSK.E	+2Oxidation(M)	+
		411	432.869	1295.59	1295.63	-0.0403	0	29	0.78	1	U	K.GSYVSIHSSGFR.D
		417	436.207	1305.6	1305.66	-0.0633	0	9	77	1	U	K.NCPHIVVGTPGR.I	+Carbamidomethyl(C)	+
		455	488.249	1461.73	1461.8	-0.0729	0	42	0.036	1		K.LTLHGLQQYYVK.L
		457	740.326	1478.64	1478.73	-0.0889	0	62	0.00032	1		K.GLAITFVSDENDAK.I
		458	740.349	1478.68	1478.73	-0.0411	0	-8	84	1		K.GLAITFVSDENDAK.I
		511	626.231	1875.67	1875.79	-0.1191	0	18	2.2	1	U	K.FMQDPMEIFVDDETK.L	+2Oxidation(M)	+
		528	668.931	2003.77	2003.89	-0.1141	1	28	0.35	1	U	R.KFMQDPMEIFVDDETK.L	+2Oxidation(M)	+
c-	3	tRNA-splicing ligase RtcB homolog
		Mass: 55210 Score: 164 Matches: 8(4) Sequences: 8(4)
		Query	Observed	Mr(expt)	Mr(calc)	Delta	Miss	Score	Expect	Rank	Unique	Peptide
		288	488.252	974.489	974.522	-0.0332	0	20	8.1	1	U	K.LADMGIAIR.V	+Oxidation(M)	+
		338	553.757	1105.5	1105.56	-0.0603	0	33	0.33	1	U	R.GGGVGGFLPAMK.Q	+Oxidation(M)	+
		350	603.768	1205.52	1205.59	-0.0709	0	53	0.0031	1	U	R.NLDFQDVLDK.L
		354	610.789	1219.56	1219.61	-0.0449	0	66	0.00019	1	U	R.IASPEGQDYLK.G
		437	672.797	1343.58	1343.66	-0.0772	0	55	0.0017	1	U	R.TNLDESDVQPVK.E
		441	693.282	1384.55	1384.65	-0.1009	0	53	0.0028	1	U	R.SYNDELQFLEK.I
		452	482.253	1443.74	1443.83	-0.0944	0	28	0.92	1	U	K.QIGNVAALPGIVHR.S
		493	577.27	1728.79	1728.81	-0.0214	0	38	0.089	1	U	K.NVTDVVNTCHDAGISK.K	+Carbamidomethyl(C)	+
c-	4	Tubulin beta chain
		Mass: 49671 Score: 73 Matches: 6(1) Sequences: 6(1)
		Query	Observed	Mr(expt)	Mr(calc)	Delta	Miss	Score	Expect	Rank	Unique	Peptide
		342	580.295	1158.58	1158.62	-0.0469	0	28	1.1	1	U	K.LAVNMVPFPR.L	+Oxidation(M)	+
		373	623.265	1244.52	1244.59	-0.0706	0	34	0.29	1	U	R.ISEQFTAMFR.R	+Oxidation(M)	+
		413	651.325	1300.64	1300.63	0.0063	0	38	0.098	1	U	R.ISVYYNEATGGK.Y
		433	668.322	1334.63	1334.69	-0.0618	0	45	0.018	1	U	R.IMNTFSVVPSPK.V	+Oxidation(M)	+
		454	731.807	1461.6	1461.68	-0.0779	0	22	2.9	1	U	K.EVDEQMLNVQNK.N	+Oxidation(M)	+
		479	816.39	1630.77	1630.82	-0.0578	0	10	59	1	U	R.AILVDLEPGTMDSVR.S	+Oxidation(M)	+
d-	1	Elongation factor 1-alpha 1
		Mass: 50141 Score: 177 Matches: 9(6) Sequences: 5(3)
		Query	Observed	Mr(expt)	Mr(calc)	Delta	Miss	Score	Expect	Rank	Unique	Peptide
		252	457.769	913.523	913.56	-0.0372	0	40	0.068	1	U	R.QTVAVGVIK.A
		272	488.258	974.501	974.544	-0.0423	0	36	0.17	2	U	R.LPLQDVYK.I
		273	488.267	974.52	974.544	-0.0233	0	-14	31	1	U	R.LPLQDVYK.I
		284	513.268	1024.52	1024.6	-0.0808	0	-64	0.00024	1	U	K.IGGIGTVPVGR.V
		285	513.27	1024.53	1024.6	-0.0779	0	-45	0.019	1	U	K.IGGIGTVPVGR.V
		286	513.28	1024.55	1024.6	-0.0574	0	69	8.5e-05	1	U	K.IGGIGTVPVGR.V
		400	468.888	1403.64	1403.72	-0.0778	0	43	0.038	1	U	K.YYVTIIDAPGHR.D
		500	839.09	2514.25	2514.38	-0.1295	0	45	0.012	1	U	R.VETGVLKPGMVVTFAPVNVTTEVK.S
		501	844.417	2530.23	2530.37	-0.1435	0	-44	0.017	1	U	R.VETGVLKPGMVVTFAPVNVTTEVK.S	+Oxidation(M)	+
d-	2	Phosphorylated adapter RNA export protein
		Mass: 44403 Score: 106 Matches: 6(1) Sequences: 6(1)
		Query	Observed	Mr(expt)	Mr(calc)	Delta	Miss	Score	Expect	Rank	Unique	Peptide
		260	468.72	935.425	935.471	-0.0463	0	40	0.067	1	U	K.VADEISFR.L
		313	579.809	1157.6	1157.68	-0.0763	0	66	0.00019	1	U	R.TPGGVFLNLLK.N
		345	623.292	1244.57	1244.62	-0.0562	0	27	1.4	1	U	K.NTPSISEEQIK.D
		384	665.297	1328.58	1328.66	-0.0814	0	35	0.19	1	U	R.QSETYNYLLAK.K
		447	598.586	1792.74	1792.83	-0.0942	0	33	0.24	1	U	R.AFQNTATACAPVSHYR.A	+Carbamidomethyl(C)	+
		506	707.306	2825.2	2825.4	-0.1995	0	22	1.6	1	U	K.CFNPPPKPEPFQFGQSSQKPPVAGGK.K	+Carbamidomethyl(C)	+
d-	3	DnaJ homolog subfamily A member 1
		Mass: 44868 Score: 47 Matches: 2(1) Sequences: 2(1) emPAI: 0.08
		Query	Observed	Mr(expt)	Mr(calc)	Delta	Miss	Score	Expect	Rank	Unique	Peptide
		399	464.931	1391.77	1391.81	-0.0432	0	15	19	1	U	R.TIVITSHPGQIVK.H
		404	726.322	1450.63	1450.73	-0.1	0	47	0.012	1	U	K.QISQAYEVLSDAK.K
e-	1	Phosphorylated adapter RNA export protein
		Mass: 44403 Score: 265 Matches: 19(7) Sequences: 13(7)
		Query	Observed	Mr(expt)	Mr(calc)	Delta	Miss	Score	Expect	Rank	Unique	Peptide
		256	468.722	935.429	935.471	-0.0424	0	50	0.0065	1	U	K.VADEISFR.L
		257	468.73	935.445	935.471	-0.026	0	-25	2	1	U	K.VADEISFR.L
		258	468.735	935.456	935.471	-0.0155	0	-20	5.8	1	U	K.VADEISFR.L
		325	579.814	1157.61	1157.68	-0.0664	0	60	0.0007	1	U	R.TPGGVFLNLLK.N
		328	585.268	1168.52	1168.58	-0.0551	0	41	0.064	1	U	K.DIFYIENQK.E
		349	413.191	1236.55	1236.59	-0.0401	0	13	28	5	U	R.LGNRPEMNYK.G	+Oxidation(M)	Oxidation
		354	623.261	1244.51	1244.62	-0.1182	0	-9	93	2	U	K.NTPSISEEQIK.D
		355	623.274	1244.53	1244.62	-0.0903	0	-15	23	1	U	K.NTPSISEEQIK.D
		356	623.284	1244.55	1244.62	-0.0713	0	-24	2.6	1	U	K.NTPSISEEQIK.D
		357	623.296	1244.58	1244.62	-0.0476	0	34	0.3	1	U	K.NTPSISEEQIK.D
		389	656.762	1311.51	1311.58	-0.0728	0	75	1.5e-05	1	U	R.YEITAEDSQEK.V
		393	438.923	1313.75	1313.78	-0.0334	1	17	12	1	U	R.RTPGGVFLNLLK.N
		395	665.294	1328.57	1328.66	-0.0878	0	-7	130	1	U	R.QSETYNYLLAK.K
		396	665.3	1328.59	1328.66	-0.0757	0	51	0.0046	1	U	R.QSETYNYLLAK.K
		415	713.77	1425.52	1425.6	-0.076	0	80	3.1e-06	1	U	K.SLNFQEDDDTSR.E
		427	509.218	1524.63	1524.71	-0.0721	1	46	0.015	1	U	K.GRYEITAEDSQEK.V
		449	555.891	1664.65	1664.74	-0.085	1	39	0.049	1	U	K.DLDKELDEYMHGGK.K	+Oxidation(M)	+
		465	598.61	1792.81	1792.83	-0.0239	0	29	0.69	1	U	R.AFQNTATACAPVSHYR.A	+Carbamidomethyl(C)	+
		469	611.592	1831.75	1831.86	-0.1083	1	19	5	1	U	K.DIFYIENQKEYENK.K
f-	1	SAP domain-containing ribonucleoprotein
		Mass: 23671 Score: 254 Matches: 16(7) Sequences: 8(6) emPAI: 1.42
		Query	Observed	Mr(expt)	Mr(calc)	Delta	Miss	Score	Expect	Rank	Unique	Peptide
		238	468.239	934.463	934.512	-0.0493	0	48	0.011	1	U	R.FGISSVPTK.G
		239	468.25	934.485	934.512	-0.0274	0	-41	0.061	1	U	R.FGISSVPTK.G
		289	540.257	1078.5	1078.58	-0.0775	0	57	0.0014	1	U	R.FGLNVSSISR.K
		291	540.279	1078.54	1078.58	-0.034	0	-6	190	2	U	R.FGLNVSSISR.K
		295	560.277	1118.54	1118.6	-0.0581	0	58	0.0012	1	U	R.FNVPVSLESK.K
		296	560.286	1118.56	1118.6	-0.0399	0	-11	63	1	U	R.FNVPVSLESK.K
		303	587.265	1172.51	1172.6	-0.0888	0	-17	15	1	U	K.ITSEIPQTER.M
		304	587.278	1172.54	1172.6	-0.0626	0	42	0.049	1	U	K.ITSEIPQTER.M
		305	587.279	1172.54	1172.6	-0.0595	0	-30	0.79	1	U	K.ITSEIPQTER.M
		306	587.285	1172.56	1172.6	-0.0479	0	-16	21	1	U	K.ITSEIPQTER.M
		307	587.287	1172.56	1172.6	-0.0449	0	-38	0.12	1	U	K.ITSEIPQTER.M
		383	444.225	1329.65	1329.71	-0.0553	1	41	0.057	1	U	K.LAELKQECLAR.G	+Carbamidomethyl(C)	+
		417	511.873	1532.6	1532.75	-0.153	0	-21	3.3	1	U	K.GLSSDNKPMVNLDK.L	+Oxidation(M)	+
		418	511.907	1532.7	1532.75	-0.0504	0	32	0.42	1	U	K.GLSSDNKPMVNLDK.L	+Oxidation(M)	+
		475	936.392	1870.77	1870.88	-0.1097	0	104	1.7e-08	1	U	R.FGIVTSSAGTGTTEDTEAK.K
		493	667.303	1998.89	1998.97	-0.0862	1	58	0.00065	1	U	R.FGIVTSSAGTGTTEDTEAKK.R
f-	2	THO complex subunit 4
		Mass: 27558 Score: 112 Matches: 6(2) Sequences: 6(2) emPAI: 0.29
		Query	Observed	Mr(expt)	Mr(calc)	Delta	Miss	Score	Expect	Rank	Unique	Peptide
		316	606.748	1211.48	1211.54	-0.0603	0	32	0.33	1	U	K.MDMSLDDIIK.L	+2Oxidation(M)	+
		327	411.191	1230.55	1230.6	-0.0481	0	34	0.31	1	U	R.SLGTADVHFER.K
		497	678.96	2033.86	2033.97	-0.108	0	59	0.0005	1	U	K.QQLSAEELDAQLDAYNAR.M
		509	737.955	2210.84	2210.97	-0.132	1	15	5.3	1	U	M.PDSAPAMADKMDMSLDDIIK.L	+3Oxidation(M)	+
		522	676.548	2702.16	2702.27	-0.11	1	25	1	1	U	K.QLPDKWQHDLFDSGFGGGAGVETGGK.L
		526	943.762	2828.26	2828.42	-0.1609	0	47	0.0062	1	U	K.QYNGVPLDGRPMNIQLVTSQIDAQR.R	+Oxidation(M)	+
f-	3	Phosphorylated adapter RNA export protein
		Mass: 44403 Score: 77 Matches: 3(2) Sequences: 3(2)
		Query	Observed	Mr(expt)	Mr(calc)	Delta	Miss	Score	Expect	Rank	Unique	Peptide
		301	579.824	1157.63	1157.68	-0.0466	0	63	0.00038	1	U	R.TPGGVFLNLLK.N
		336	623.301	1244.59	1244.62	-0.0374	0	28	1	1	U	K.NTPSISEEQIK.D
		379	656.765	1311.52	1311.58	-0.0679	0	41	0.033	1	U	R.YEITAEDSQEK.V
g-	1	Phosphorylated adapter RNA export protein
		Mass: 44403 Score: 231 Matches: 10(7) Sequences: 10(7)
		Query	Observed	Mr(expt)	Mr(calc)	Delta	Miss	Score	Expect	Rank	Unique	Peptide
		230	468.726	935.437	935.471	-0.0347	0	49	0.0088	1	U	K.VADEISFR.L
		308	579.813	1157.61	1157.68	-0.0685	0	68	0.00012	1	U	R.TPGGVFLNLLK.N
		309	585.246	1168.48	1168.58	-0.0983	0	24	3	1	U	K.DIFYIENQK.E
		337	623.275	1244.53	1244.62	-0.0901	0	41	0.06	1	U	K.NTPSISEEQIK.D
		379	656.744	1311.47	1311.58	-0.1106	0	58	0.00053	1	U	R.YEITAEDSQEK.V
		383	665.304	1328.59	1328.66	-0.0686	0	54	0.0027	1	U	R.QSETYNYLLAK.K
		404	713.749	1425.48	1425.6	-0.1177	0	46	0.0049	1	U	K.SLNFQEDDDTSR.E
		462	598.591	1792.75	1792.83	-0.0811	0	46	0.012	1	U	R.AFQNTATACAPVSHYR.A	+Carbamidomethyl(C)	+
		521	799.359	2395.06	2395.19	-0.1346	1	44	0.013	1	U	K.NTPSISEEQIKDIFYIENQK.E
		526	884.009	2649	2649.17	-0.1638	0	30	0.09	1	U	R.ETFASDTNEALASLDESQEGHAEAK.L
g-	2	Ashwin
		Mass: 25858 Score: 56 Matches: 3(2) Sequences: 3(2)
		Query	Observed	Mr(expt)	Mr(calc)	Delta	Miss	Score	Expect	Rank	Unique	Peptide
		265	508.739	1015.46	1015.53	-0.0671	0	47	0.015	1	U	K.NIAVETDVR.V
		437	554.265	1659.77	1659.87	-0.0985	0	43	0.028	1	U	R.LKPPPQASFTSNAFR.K
		492	513.973	2051.86	2052.03	-0.1692	1	14	14	1	U	R.AAPKEEAEAMNNLKPPQAK.R	+Oxidation(M)	+
k-	1	Moesin
		Mass: 67820 Score: 823 Matches: 61(27) Sequences: 34(19)
		Query	Observed	Mr(expt)	Mr(calc)	Delta	Miss	Score	Expect	Rank	Unique	Peptide
		128	417.216	832.418	832.469	-0.0514	0	48	0.01	1	U	K.ESPLLFK.F
		137	419.705	837.396	837.438	-0.0424	0	4	190	7	U	K.GFSTWLK.L
		190	444.234	886.453	886.487	-0.0339	0	27	1.9	1	U	K.EALLQASR.D
		203	447.755	893.496	893.538	-0.0418	0	28	1	1		R.LFFLQVK.E
		204	447.766	893.518	893.538	-0.0195	0	-19	8.4	1		R.LFFLQVK.E
		224	474.231	946.447	946.491	-0.0432	0	-6	170	4	U	R.ISQLEMAR.Q
		225	474.237	946.459	946.491	-0.0313	0	48	0.013	1	U	R.ISQLEMAR.Q
		234	480.276	958.537	958.585	-0.0479	0	21	5.4	1		K.FVIKPIDK.K
		237	482.205	962.395	962.486	-0.0906	0	-42	0.05	1	U	R.ISQLEMAR.Q	+Oxidation(M)	+
		238	482.222	962.429	962.486	-0.0568	0	-25	2.3	1	U	R.ISQLEMAR.Q	+Oxidation(M)	+
		239	482.238	962.462	962.486	-0.023	0	-6	200	5	U	R.ISQLEMAR.Q	+Oxidation(M)	Oxidation
		249	488.75	975.485	975.539	-0.0541	0	30	0.74	1		K.QLFDQVVK.T
		254	494.233	986.452	986.503	-0.0512	0	-40	0.067	1	U	R.ALELEQER.K
		255	494.233	986.452	986.503	-0.0512	0	-23	3.6	1	U	R.ALELEQER.K
		256	494.236	986.458	986.503	-0.0451	0	-48	0.012	1	U	R.ALELEQER.K
		257	494.242	986.47	986.503	-0.0337	0	-32	0.42	1	U	R.ALELEQER.K
		258	494.245	986.475	986.503	-0.0286	0	53	0.0041	1	U	R.ALELEQER.K
		259	494.245	986.475	986.503	-0.0285	0	-29	0.96	1	U	R.ALELEQER.K
		260	494.267	986.519	986.503	0.0158	0	-23	3.9	1	U	R.ALELEQER.K
		277	523.247	1044.48	1044.56	-0.0777	0	38	0.096	1	U	K.ALTSELANAR.D
		279	523.259	1044.5	1044.56	-0.0525	0	-13	35	2	U	K.ALTSELANAR.D
		280	523.265	1044.51	1044.56	-0.0414	0	-37	0.15	1	U	K.ALTSELANAR.D
		297	540.246	1078.48	1078.55	-0.0765	0	-11	60	1	U	R.EDAVLEYLK.I
		298	540.268	1078.52	1078.55	-0.0337	0	41	0.052	1	U	R.EDAVLEYLK.I
		303	552.767	1103.52	1103.58	-0.057	0	51	0.0051	1		K.IGFPWSEIR.N
		311	585.725	1169.44	1169.5	-0.0667	1	34	0.17	1	U	K.QRIDEFESM.-	+Oxidation(M)	+
		313	591.766	1181.52	1181.59	-0.0692	0	53	0.0031	1		K.APDFVFYAPR.L
		314	595.758	1189.5	1189.56	-0.0634	0	-53	0.0032	1	U	K.AQMVQEDLEK.T
		317	603.742	1205.47	1205.56	-0.0908	0	-52	0.0037	1	U	K.AQMVQEDLEK.T	+Oxidation(M)	+
		318	603.747	1205.48	1205.56	-0.0809	0	-50	0.0057	1	U	K.AQMVQEDLEK.T	+Oxidation(M)	+
		319	603.768	1205.52	1205.56	-0.0375	0	59	0.00081	1	U	K.AQMVQEDLEK.T	+Oxidation(M)	+
		320	603.774	1205.53	1205.56	-0.0265	0	-7	130	3	U	K.AQMVQEDLEK.T	+Oxidation(M)	Oxidation
		322	406.509	1216.5	1216.58	-0.0787	1	36	0.16	1	U	K.LNKDQWEER.I
		328	617.26	1232.51	1232.57	-0.0608	0	31	0.61	1	U	K.ESEAVEWQQK.A
		369	437.543	1309.61	1309.68	-0.0734	1	39	0.08	1		K.KAPDFVFYAPR.L
		383	463.205	1386.59	1386.69	-0.0928	1	29	0.75	1	U	K.AQQELEEQTRR.A
		387	468.184	1401.53	1401.61	-0.0838	0	11	31	1	U	K.TANDMIHAENMR.L
		389	473.24	1416.7	1416.77	-0.074	1	52	0.0043	1	U	K.SGYLAGDKLLPQR.V
		394	483.209	1446.61	1446.71	-0.107	1	-9	69	1	U	K.AQMVQEDLEKTR.A
		396	488.566	1462.68	1462.71	-0.0316	1	42	0.038	1	U	K.AQMVQEDLEKTR.A	+Oxidation(M)	+
		397	491.582	1471.72	1471.78	-0.0581	1	39	0.066	1		R.RKPDTIEVQQMK.A
		400	496.907	1487.7	1487.78	-0.0774	1	-18	9	1		R.RKPDTIEVQQMK.A	+Oxidation(M)	Oxidation
		401	496.927	1487.76	1487.78	-0.0163	1	-17	10	1		R.RKPDTIEVQQMK.A	+Oxidation(M)	Oxidation
		405	502.236	1503.69	1503.75	-0.0664	1	37	0.12	1	U	K.ALTSELANARDESK.K
		408	512.917	1535.73	1535.8	-0.0734	1	-34	0.25	1	U	R.GMLREDAVLEYLK.I
		412	518.242	1551.7	1551.8	-0.0936	1	46	0.014	1	U	R.GMLREDAVLEYLK.I	+Oxidation(M)	+
		413	518.253	1551.74	1551.8	-0.0592	1	-31	0.48	1	U	R.GMLREDAVLEYLK.I	+Oxidation(M)	+
		434	830.863	1659.71	1659.79	-0.0825	0	50	0.0052	1	U	R.EVWFFGLQYQDTK.G
		436	558.271	1671.79	1671.84	-0.0523	1	55	0.0015	1	U	R.QEAEEAKEALLQASR.D
		438	852.38	1702.74	1702.86	-0.1111	0	80	5.3e-06	1	U	K.TQEQLALEMAELTAR.I
		442	573.928	1718.76	1718.85	-0.0897	0	-69	6.6e-05	1	U	K.TQEQLALEMAELTAR.I	+Oxidation(M)	+
		443	579.585	1735.73	1735.82	-0.0884	0	-8	80	2	U	R.ILALCMGNHELYMR.R	+Carbamidomethyl(C);Oxidation(M)	Carbamidomethyl
		445	584.908	1751.7	1751.82	-0.1122	0	23	1.9	1	U	R.ILALCMGNHELYMR.R	+Carbamidomethyl(C);2Oxidation(M)	+
		459	611.28	1830.82	1830.95	-0.1324	1	-51	0.0041	1	U	K.KTQEQLALEMAELTAR.I
		460	616.615	1846.82	1846.95	-0.1239	1	77	8.4e-06	1	U	K.KTQEQLALEMAELTAR.I	+Oxidation(M)	+
		468	945.902	1889.79	1889.92	-0.1338	0	-42	0.028	1	U	K.IAQDLEMYGVNYFSIK.N
		472	953.894	1905.77	1905.92	-0.1438	0	88	6.3e-07	1	U	K.IAQDLEMYGVNYFSIK.N	+Oxidation(M)	+
		488	694.626	2080.86	2081	-0.1389	0	66	8.2e-05	1	U	K.FYPEDVSEELIQDITQR.L
		489	694.636	2080.89	2081	-0.1126	0	43	0.019	1		R.VTTMDAELEFAIQPNTTGK.Q	+Oxidation(M)	Oxidation
		500	761.011	2280.01	2280.13	-0.1155	1	66	9.6e-05	1	U	R.AKFYPEDVSEELIQDITQR.L
		511	956.103	2865.29	2865.41	-0.1227	0	41	0.023	1	U	K.EGILNDDIYCPPETAVLLASYAVQSK.Y	+Carbamidomethyl(C)	+
